# Supplementary material for: Polygenic Sex Determination System in Zebrafish
Source: PLoS One. 2012 Apr 10;7(4):e34397. doi: 10.1371/journal.pone.0034397 (PMC3323597; doi:10.1371/journal.pone.0034397)
Supplement: Figure S1 — Multifactorial selective breeding was carried out over a few generations for five lines of zebrafish to select for pairs that produced a sex-biased family. All multifactorial crosses were set up using full siblings. The selective breeding process involved selecting for pairs that produce highly biased sex ratio (highlighted by different colour box) then offspring from the selected pairs were used to set up multifactorial crosses in the next generation. This was repeated for a few generations. The two all-male families were from the D8 line (D8F3_1 and D8F3_2). The control family D4F3 had a mass cross performed in the F2 generation without selection. (XLSX) [file pone.0034397.s001.xlsx]

## Sheet: Dong
			Dongs	Dong2Fe	Dong3Fe	Dong4Fe	Dong5Fe	Dong8Fe
			Dong2M	88.9% (n=18)
			Dong3M		87.1% (n=62)									F0
			Dong4M			97.3% (n=75)
			Dong5M				51.8% (n=83)
			Dong8M					94.6% (n=74)
	D4F1	(D4F1)Fe1	(D4F1)Fe2				D8F1	(D8F1)Fe1	(D8F1)Fe2	(D8F1)Fe3
	(D4F1)M1	87.2% (n=199)	93.5% (n=62)				(D8F1)M1	94.0% (n=217)
	(D4F1)M2	80.5% (n=128)	91.5% (n=238)				(D8F1)M2	88.3% (n=94)	96.5% (n=173)					F1
							(D8F1)M3			91.1% (n=45)
	D4F2	(D4F2)mass					D8F2	(D8F2)Fe1	(D8F2)Fe2	(D8F2)Fe3
		84.8% (n=112)					(D8F2)M1	88.7% (n=53)	78.9% (n=76)					F2
							(D8F2)M2		77.8% (n=27)	70.1% (n=24)
							(D8F2)M3	81.8% (n=33)		82.4% (n=34)
	D4F3	(D4F3)Fe1	(D4F3)Fe2	(D4F3)Fe3		D8F3_1	(D8F3_1)Fe1	(D8F3_1)Fe2		D8F3_2	(D8F3_2)Fe1	(D8F3_2)Fe2
	(D4F3)M1	61.6% (n=86)	83.5% (n=106)			(D8F3_1)M1	98.6% (n=68)	91.4% (n=58)		(D8F3_2)M1	96.1% (n=26)	91.4% (n=58)
	(D4F3)M2		94.2% (n=55)			(D8F3_1)M2	100% (n=55)	97.0% (n=66)		(D8F3_2)M2	100% (n=55)	77.8% (n=27)		F3
	(D4F3)M3	48.9% (n=89)		87.2% (n=47)

## Sheet: Toh
				Tohs	T 1Fe	T 2Fe	T 3Fe	T 4Fe
				T 1M	66.7% (n=32)	82.9% (n=41)
				T 2M	55.3% (n=38)	74.0% (n=73)								F0
				T 3M	48.8% (n=41)	47.5% (n=40)	81.3% (n=16)	40% (n=25)
				T4M				38.9% (n=18)
		T21F1	(T21F1)Fe1	(T21F1)Fe2			T3F1	(T3F1)Fe1	(T3F1)Fe2	(T3F1)Fe3
		(T21F1)M1	56.3% (n=70)	58.6% (n=133)			(T3F1)M1	59.5% (n=37)	68.2% (n=44)	71.8% (n=78)
		(T21F1)M2	82% (n=61)	54.8% (n=31)			(T3F1)M2	71.9% (n=64)	59.6% (n=104)	88.9% (n=81)				F1
							(T3F1)M3	61.0% (n=104)	62.5% (n=88)	63.2% (n=68)

## Sheet: AB
					AB	ABFe1	ABFe2
					ABM1	100% (n=62)	92.5% (n=40)
					ABM2	88.5% (n=52)	4.1% (n=22)					F0
				ABF1	(ABF1)Fe1	(ABF1)Fe2	(ABF1)Fe3	(ABF1)Fe4
				(ABF1)M1	94.4% (n=18)	43.5% (n=23)		100 % (n=8)
				(ABF1)M2		50% (n=16)		90.9% (n=11)				F1
				(ABF1)M3	81.8% (n=22)	42.3% (n=26)	66.7% (n=21)	13.1% (n=61)
				ABF2	(ABF2)Fe1	(ABF2)Fe2	(ABF2)Fe3	(ABF2)Fe4
				(ABF2)M1	48.2% (n=56)	5.2% (n=61)						F2
				(ABF2)M2		18.5% (n=54)	26.1% (n=46)	3,0% (n=67)
				(ABF2)M3	61.8% (n=55)	26.4% (n=53)	78.4% (n=51)
				(ABF2)M4	46.5% (n=71)			13.5% (n=192)

## Sheet: H3 
				H3	H3Fe1	H3Fe2	H3Fe3	H3Fe4
				H3M1	56.9% (n=62)	4.8% (n=361)	28.6% (n=176)	30.9% (n=110)
				H3M2		17.4% (n=23)	4.5% (n=44)							F0
					H3F1	(H3F1)Fe1	(H3F1)Fe2	(H3F1)Fe3
					(H3F1)M1	22.3% (n=112)	33.4% (n=154)	27.2% (n=151)
					(H3F1)M2	55.0% (n=107)	26.9% (n=52)	16.0% (n=119)						F1
					(H3F1)M3		45.6% (n=87)	34.1% (n=176)
	H3F2_1	(H3F2_1)Fe1	(H3F2_1)Fe2		H3F2_2	(H3F2_2)Fe1	(H3F2_2)Fe2	(H3F2_2)Fe3		H3F2_3	(H3F2_3)Fe1	(H3F2_3)Fe2	(H3F2_3)Fe3
	(H3F2_1)M1	71.2% (n=52)	38.1% (n=97)		(H3F2_2)M1	64.1% (n=42)	65.0% (n=52)			(H3F2_3)M1	41.7% (n=24)			F2
	(H3F2_1)M2		22.2% (n=45)		(H3F2_2)M2		42.6% (n=29)	52.3% (n=44)		(H3F2_3)M2		48.5% (n=66)
										(H3F2_3)M3			25% (n=16)
	H3F3_1	(H3F3_1)Fe1	(H3F3_1)Fe2							H3F3_3	(H3F3_3)Fe1	(H3F3_3)Fe2	(H3F3_3)Fe3
	(H3F3_1)M1	72.3% (n=47)								(H3F3_3)M1	14.6% (n=41)
	(H3F3_1)M2		66.7% (n=21)							(H3F3_3)M2		62.1% (n=58)		F3
										(H3F3_3)M3	44% (n=25)	70.3% (n=93)	70.0% (n=54)

## Sheet: H8
				H8	H8Fe1	H8Fe2	H8Fe3
				H8M1	48.1% (n=81)	36.0% (n=86)
				H8M2	29.8% (n=50)	31.4% (n=70)							F0
				H8M3		29.9% (n=69)	25% (n=19)
				H8F1	(H8F1)_Fe1	(H8F1)_Fe2	(H8F1)_Fe3
				(H8F1)_M1	79.5% (n=73)	83.1% (n=49)	68.8% (n=77)
				(H8F1)_M2		65.2% (n=23)	63.8% (n=47)						F1
				(H8F1)_M3	82.1% (n=84)		94.1% (n=18)
