# Supplementary material for: Polygenic Sex Determination System in Zebrafish
Source: PLoS One. 2012 Apr 10;7(4):e34397. doi: 10.1371/journal.pone.0034397 (PMC3323597; doi:10.1371/journal.pone.0034397)
Supplement: Table S2 — Sequences of all primers used. (XLSX) [file pone.0034397.s006.xlsx]

## Sheet: Sheet1
Primer	For primer	Rev primer	Product length (bp)		Chr	Start	End
DrSC19	TGGTTTAATCCACCTGACCA	CAATAGCTCACCCAGCAAAA	127		8	26618865	26618991	ENSDART00000062403
DrSC23	TGTTCCCTGCCAACAAAATA	CAAACTTTTGGCAAGCAGAA	105		7	41134519	41134623	ENSDART00000004365
CNVR2	AAAGCGTGGGGAAAACTCAATCGG	CCGGTTGGTGTGGCTGTCTCG	157		7	2938738	2938894
CNVR3	TGCAAACTGAGCAATGTTGA	TTGGAGGCTAATGTGCAGAG	107		8	30299989	30300095
CNVR5	TGACTACCCGAGCTTTGGTGAGG	GCGGATTACTGGTCCGTTAATGTGG	183		8	47652991	47653173
